# Supplementary material for: Cost-Effectiveness of Product Reformulation in Response to the Health Star Rating Food Labelling System in Australia
Source: Nutrients. 2018 May 14;10(5):614. doi: 10.3390/nu10050614 (PMC5986494; doi:10.3390/nu10050614)
Supplement: Supplementary file 1 [file nutrients-10-00614-s001.zip]

Archive with 2 entries (2 files):
- nutrients-295108-sup.docx
- Supplementary Figure 1.png
